# Supplementary material for: The plasma separation card as a novel solution for enhancing central laboratory capability for HIV-1 viral load monitoring in limited-access settings
Source: PLOS Glob Public Health. 2023 Jun 28;3(6):e0002099. doi: 10.1371/journal.pgph.0002099 (PMC10306227; doi:10.1371/journal.pgph.0002099)
Supplement: S1 Data — Supplementary material including Figures A and B, and Tables A and B. (XLSX) [file pgph.0002099.s001.xlsx]

## Sheet: Figure A
FIGURE A
	LEGEND
	1) Alcohol wipes
	2) Lancet
	3) 3x 140µL capillaries
	4) cobas® Plasma Separation Card
	5) Dispenser
	6) Gauze
	7) Desiccant bags (4x 1g)
	8) Transport Bag

## Sheet: Table A
TABLE A
Samples with > 1 log10 cp/mL difference between PSC-capillary and EDTA plasma
Number	Sample ID	PSC-capillary titer (log10 cp/mL)	EDTA plasma titer (log10 cp/mL)	Paired difference (log10 cp/mL)
1	K0333	2.988	1.913	1.074
2	K0945	5.346	4.028	1.318
Samples with > 1 log10 cp/mL difference between PSC-venous and EDTA plasma
none
Samples with > 1 log10 cp/mL difference between PSC-capillary and PSC-venous
Number	Sample ID	PSC-capillary titer (log10 cp/mL)	PSC-venous titer (log10 cp/mL)	Paired difference (log10 cp/mL)
1	K0271	4.373	3.271	1.102
2	K0274	4.35	3.217	1.133
3	K0753	4.726	3.724	1.002
4	K0919	4.558	3.446	1.111
5	K0945	5.346	4.204	1.142
Samples with > 1 log10 cp/mL difference between PSC-venous and DBS-venous
Number	patient ID	PSC-venous titer (log10 cp/mL)	DBS titer (log10 cp/mL)	Paired difference (log10 cp/mL)
1	K0261	4.63872	3.50515	1.13357
2	K0462	4.82166	3.37014	1.45151
3	K0469	4.76337	3.69073	1.07265
4	K0500	5.48218	4.24405	1.23813
5	K0715	5.82085	4.42275	1.39809
6	K0737	4.72771	3.62107	1.10664
Samples with > 1 log10 cp/mL difference between plasma and DBS-venous
Number	patient ID	EDTA plasma titer (log10 cp/mL)	DBS titer (log10 cp/mL)	Paired difference (log10 cp/mL)
1	K0138	4.99335	3.97294	-1.02041
2	K0235	4.176	3.17026	-1.00574
3	K0261	4.62165	3.50515	-1.1165
4	K0462	4.90864	3.37014	-1.5385
5	K0469	4.8534	3.69073	-1.16267
6	K0500	5.36494	4.24405	-1.12088
7	K0513	4.07489	2.93902	-1.13587
8	K0711	4.74558	3.67348	-1.0721
9	K0715	5.74945	4.42275	-1.3267
10	K0735	5.1923	4.09226	-1.10003
11	K0737	4.62302	3.62107	-1.00194
12	K0760	4.59383	3.39533	-1.19851
13	K0974	4.01508	2.98856	-1.02653

## Sheet: Table B
TABLE B
Discordant samples on HIV-1 viral load category between PSC-Capillary blood and EDTA plasma
Number	Sample ID	PSC-capillary sample		EDTA plasma sample
		Titer value	Viral Load category	Titer value	Viral Load category
11	K0525	6121.61	(2) ≥1000 cp/mL	998.852	(1) <1000 cp/mL	3.78687	≥1000 cp/mL	2.9995	<1000 cp/mL
5	K0364	3054	(2) ≥1000 cp/mL	452.847	(1) <1000 cp/mL	3.48487	≥1000 cp/mL	2.65595	<1000 cp/mL
3	K0294	1804.63	(2) ≥1000 cp/mL	952.188	(1) <1000 cp/mL	3.25639	≥1000 cp/mL	2.97872	<1000 cp/mL
7	K0470	1684.64	(2) ≥1000 cp/mL	898.668	(1) <1000 cp/mL	3.22651	≥1000 cp/mL	2.9536	<1000 cp/mL
15	K0907	1410.89	(2) ≥1000 cp/mL	451.867	(1) <1000 cp/mL	3.14949	≥1000 cp/mL	2.65501	<1000 cp/mL
14	K0901	1349.52	(2) ≥1000 cp/mL	699.625	(1) <1000 cp/mL	3.13018	≥1000 cp/mL	2.84487	<1000 cp/mL
13	K0756	1125.78	(2) ≥1000 cp/mL	789.482	(1) <1000 cp/mL	3.05145	≥1000 cp/mL	2.89734	<1000 cp/mL
16	K0997	936.041	(1) <1000 cp/mL	2176.46	(2) ≥1000 cp/mL	2.97129	<1000 cp/mL	3.33775	≥1000 cp/mL
9	K0505	912.921	(1) <1000 cp/mL	1920.23	(2) ≥1000 cp/mL	2.96043	<1000 cp/mL	3.28335	≥1000 cp/mL
1	K0183	804.234	(1) <1000 cp/mL	2351.32	(2) ≥1000 cp/mL	2.90538	<1000 cp/mL	3.37131	≥1000 cp/mL
2	K0267	(-)	(1) <1000 cp/mL	2447.76	(2) ≥1000 cp/mL	(-)	<1000 cp/mL	3.38877	≥1000 cp/mL
4	K0303	(-)	(1) <1000 cp/mL	2248.76	(2) ≥1000 cp/mL	(-)	<1000 cp/mL	3.35194	≥1000 cp/mL
6	K0394	(-)	(1) <1000 cp/mL	1290.74	(2) ≥1000 cp/mL	(-)	<1000 cp/mL	3.11084	≥1000 cp/mL
8	K0479	(-)	(1) <1000 cp/mL	2212.53	(2) ≥1000 cp/mL	(-)	<1000 cp/mL	3.34489	≥1000 cp/mL
10	K0522	(-)	(1) <1000 cp/mL	9644.58	(2) ≥1000 cp/mL	(-)	<1000 cp/mL	3.98428	≥1000 cp/mL
12	K0742	(-)	(1) <1000 cp/mL	1049.35	(2) ≥1000 cp/mL	(-)	<1000 cp/mL	3.02092	≥1000 cp/mL
Discordant samples on HIV-1 viral load category between PSC-venous blood and EDTA plasma
Number	Sample Number	EDTA plasma sample		PSC-venous sample
		Titer value	Viral Load category	Titer value	Viral Load category
12	K0522	9644.58	(2) ≥1000 cp/mL	633.088	(1) <1000 cp/mL	3.98428	≥1000 cp/mL	2.80146	<1000 cp/mL
6	K0297	4951.57	(1) <1000 cp/mL	690.288	(1) <1000 cp/mL	3.69474	<1000 cp/mL	2.83903	<1000 cp/mL
4	K0267	2447.76	(2) ≥1000 cp/mL	(-)	(1) <1000 cp/mL	3.38877	≥1000 cp/mL	(-)	<1000 cp/mL
7	K0303	2248.76	(2) ≥1000 cp/mL	(-)	(1) <1000 cp/mL	3.35194	≥1000 cp/mL	(-)	<1000 cp/mL
10	K0479	2212.53	(2) ≥1000 cp/mL	(-)	(1) <1000 cp/mL	3.34489	≥1000 cp/mL	(-)	<1000 cp/mL
8	K0310	1952.76	(2) ≥1000 cp/mL	855.619	(1) <1000 cp/mL	3.29065	≥1000 cp/mL	2.93228	<1000 cp/mL
11	K0505	1920.23	(2) ≥1000 cp/mL	(-)	(1) <1000 cp/mL	3.28335	≥1000 cp/mL	(-)	<1000 cp/mL
16	K0988	1917.6	(2) ≥1000 cp/mL	569.9	(1) <1000 cp/mL	3.28276	≥1000 cp/mL	2.7558	<1000 cp/mL
1	K0022	1838.18	(2) ≥1000 cp/mL	(-)	(1) <1000 cp/mL	3.26439	≥1000 cp/mL	(-)	<1000 cp/mL
13	K0725	1377.21	(2) ≥1000 cp/mL	973.748	(1) <1000 cp/mL	3.139	≥1000 cp/mL	2.98845	<1000 cp/mL
15	K0929	1347.28	(2) ≥1000 cp/mL	944.034	(1) <1000 cp/mL	3.12946	≥1000 cp/mL	2.97499	<1000 cp/mL
9	K0394	1290.74	(2) ≥1000 cp/mL	(-)	(1) <1000 cp/mL	3.11084	≥1000 cp/mL	(-)	<1000 cp/mL
3	K0205	1224.63	(2) ≥1000 cp/mL	319.386	(1) <1000 cp/mL	3.088	≥1000 cp/mL	2.50432	<1000 cp/mL
14	K0742	1049.35	(2) ≥1000 cp/mL	(-)	(1) <1000 cp/mL	3.02092	≥1000 cp/mL	(-)	<1000 cp/mL
5	K0294	952.188	(1) <1000 cp/mL	4444.96	(2) ≥1000 cp/mL	2.97872	<1000 cp/mL	3.64787	≥1000 cp/mL
2	K0099	819.497	(1) <1000 cp/mL	1110	(2) ≥1000 cp/mL	2.91355	<1000 cp/mL	3.04532	≥1000 cp/mL
Discordant samples from the agreement analysis between PSC-capillary and PSC-venous
Number	Sample ID	PSC-capillary sample		PSC-venous sample
		Titer value	Viral Load category	Titer value	Viral Load category
9	K0525	6121.61	(2) ≥1000 cp/mL	(-)	(1) <1000 cp/mL	3.78687	≥1000 cp/mL	(-)	<1000 cp/mL
1	K0022	3916.1	(2) ≥1000 cp/mL	(-)	(1) <1000 cp/mL	3.59285	≥1000 cp/mL	(-)	<1000 cp/mL
7	K0364	3054	(2) ≥1000 cp/mL	578.78	(1) <1000 cp/mL	3.48487	≥1000 cp/mL	2.76251	<1000 cp/mL
14	K0929	2867.09	(2) ≥1000 cp/mL	944.034	(1) <1000 cp/mL	3.45744	≥1000 cp/mL	2.97499	<1000 cp/mL
15	K0988	2624.93	(2) ≥1000 cp/mL	569.9	(1) <1000 cp/mL	3.41912	≥1000 cp/mL	2.7558	<1000 cp/mL
5	K0297	2428.49	(2) ≥1000 cp/mL	690.288	(1) <1000 cp/mL	3.38534	≥1000 cp/mL	2.83903	<1000 cp/mL
6	K0310	1899.53	(2) ≥1000 cp/mL	855.619	(1) <1000 cp/mL	3.27865	≥1000 cp/mL	2.93228	<1000 cp/mL
8	K0470	1684.64	(2) ≥1000 cp/mL	430.777	(1) <1000 cp/mL	3.22651	≥1000 cp/mL	2.63425	<1000 cp/mL
10	K0725	1461.49	(2) ≥1000 cp/mL	973.748	(1) <1000 cp/mL	3.1648	≥1000 cp/mL	2.98845	<1000 cp/mL
13	K0907	1410.89	(2) ≥1000 cp/mL	361.979	(1) <1000 cp/mL	3.14949	≥1000 cp/mL	2.55868	<1000 cp/mL
12	K0901	1349.52	(2) ≥1000 cp/mL	(-)	(1) <1000 cp/mL	3.13018	≥1000 cp/mL	(-)	<1000 cp/mL
4	K0205	1236.33	(2) ≥1000 cp/mL	319.386	(1) <1000 cp/mL	3.09213	≥1000 cp/mL	2.50432	<1000 cp/mL
11	K0756	1125.78	(2) ≥1000 cp/mL	333.255	(1) <1000 cp/mL	3.05145	≥1000 cp/mL	2.52278	<1000 cp/mL
16	K0997	936.041	(1) <1000 cp/mL	1553.37	(2) ≥1000 cp/mL	2.97129	<1000 cp/mL	3.19127	≥1000 cp/mL
3	K0183	804.234	(1) <1000 cp/mL	1160.95	(2) ≥1000 cp/mL	2.90538	<1000 cp/mL	3.06481	≥1000 cp/mL
2	K0099	364.97	(1) <1000 cp/mL	1110	(2) ≥1000 cp/mL	2.56226	<1000 cp/mL	3.04532	≥1000 cp/mL
Discordant samples on HIV-1 viral load between PSC-venous blood and Abbott DBS
Number	Sample ID	PSC-Venous sample		DBS sample
		Titer value (cp/mL)	Viral Load category	Titer value (cp/mL)	Viral Load category
5	K0185	36827.7	(2) ≥1000 cp/mL	<839	(1) <1000 cp/mL	4.56617	≥1000 cp/mL	<839	<1000 cp/mL
24	K0720	19386.1	(2) ≥1000 cp/mL	<839	(1) <1000 cp/mL	4.28749	≥1000 cp/mL	<839	<1000 cp/mL
25	K0733	19180.9	(2) ≥1000 cp/mL	(-)	(1) <1000 cp/mL	4.28287	≥1000 cp/mL	(-)	<1000 cp/mL
26	K0754	14014.7	(2) ≥1000 cp/mL	<839	(1) <1000 cp/mL	4.14658	≥1000 cp/mL	<839	<1000 cp/mL
13	K0319	11808.5	(2) ≥1000 cp/mL	<839	(1) <1000 cp/mL	4.0722	≥1000 cp/mL	<839	<1000 cp/mL
33	K0985	8447.13	(2) ≥1000 cp/mL	<839	(1) <1000 cp/mL	3.92671	≥1000 cp/mL	<839	<1000 cp/mL
12	K0305	8307.12	(2) ≥1000 cp/mL	847	(1) <1000 cp/mL	3.91945	≥1000 cp/mL	2.92788	<1000 cp/mL
20	K0509	7520.49	(2) ≥1000 cp/mL	(-)	(1) <1000 cp/mL	3.87625	≥1000 cp/mL	(-)	<1000 cp/mL
31	K0974	6460.55	(2) ≥1000 cp/mL	974	(1) <1000 cp/mL	3.81027	≥1000 cp/mL	2.98856	<1000 cp/mL
9	K0256	6414.16	(2) ≥1000 cp/mL	(-)	(1) <1000 cp/mL	3.80714	≥1000 cp/mL	(-)	<1000 cp/mL
23	K0718	6076.53	(2) ≥1000 cp/mL	(-)	(1) <1000 cp/mL	3.78366	≥1000 cp/mL	(-)	<1000 cp/mL
35	K0994	5586	(2) ≥1000 cp/mL	<839	(1) <1000 cp/mL	3.7471	≥1000 cp/mL	<839	<1000 cp/mL
21	K0513	4795.33	(2) ≥1000 cp/mL	869	(1) <1000 cp/mL	3.68082	≥1000 cp/mL	2.93902	<1000 cp/mL
11	K0294	4444.96	(2) ≥1000 cp/mL	(-)	(1) <1000 cp/mL	3.64787	≥1000 cp/mL	(-)	<1000 cp/mL
16	K0351	3957.74	(2) ≥1000 cp/mL	<839	(1) <1000 cp/mL	3.59745	≥1000 cp/mL	<839	<1000 cp/mL
19	K0492	3766.89	(2) ≥1000 cp/mL	954	(1) <1000 cp/mL	3.57598	≥1000 cp/mL	2.97955	<1000 cp/mL
28	K0961	3527.81	(2) ≥1000 cp/mL	(-)	(1) <1000 cp/mL	3.54751	≥1000 cp/mL	(-)	<1000 cp/mL
7	K0240	3420.27	(2) ≥1000 cp/mL	(-)	(1) <1000 cp/mL	3.53406	≥1000 cp/mL	(-)	<1000 cp/mL
17	K0371	3030.22	(2) ≥1000 cp/mL	998	(1) <1000 cp/mL	3.48147	≥1000 cp/mL	2.99913	<1000 cp/mL
6	K0189	2958.33	(2) ≥1000 cp/mL	<839	(1) <1000 cp/mL	3.47105	≥1000 cp/mL	<839	<1000 cp/mL
10	K0289	2958.33	(2) ≥1000 cp/mL	(-)	(1) <1000 cp/mL	3.47105	≥1000 cp/mL	(-)	<1000 cp/mL
14	K0322	2624.93	(2) ≥1000 cp/mL	<839	(1) <1000 cp/mL	3.41912	≥1000 cp/mL	<839	<1000 cp/mL
8	K0244	2582.52	(2) ≥1000 cp/mL	(-)	(1) <1000 cp/mL	3.41204	≥1000 cp/mL	(-)	<1000 cp/mL
3	K0135	2431.11	(2) ≥1000 cp/mL	(-)	(1) <1000 cp/mL	3.3858	≥1000 cp/mL	(-)	<1000 cp/mL
27	K0900	2355.56	(2) ≥1000 cp/mL	<839	(1) <1000 cp/mL	3.37209	≥1000 cp/mL	<839	<1000 cp/mL
18	K0486	1879.64	(2) ≥1000 cp/mL	<839	(1) <1000 cp/mL	3.27407	≥1000 cp/mL	<839	<1000 cp/mL
30	K0972	1692.65	(2) ≥1000 cp/mL	(-)	(1) <1000 cp/mL	3.22857	≥1000 cp/mL	(-)	<1000 cp/mL
36	K0997	1553.37	(2) ≥1000 cp/mL	<839	(1) <1000 cp/mL	3.19127	≥1000 cp/mL	<839	<1000 cp/mL
34	K0990	1539.51	(2) ≥1000 cp/mL	<839	(1) <1000 cp/mL	3.18738	≥1000 cp/mL	<839	<1000 cp/mL
32	K0979	1371.67	(2) ≥1000 cp/mL	<839	(1) <1000 cp/mL	3.13725	≥1000 cp/mL	<839	<1000 cp/mL
29	K0969	1365.89	(2) ≥1000 cp/mL	<839	(1) <1000 cp/mL	3.13542	≥1000 cp/mL	<839	<1000 cp/mL
4	K0183	1160.95	(2) ≥1000 cp/mL	<839	(1) <1000 cp/mL	3.06481	≥1000 cp/mL	<839	<1000 cp/mL
2	K0099	1110	(2) ≥1000 cp/mL	(-)	(1) <1000 cp/mL	3.04532	≥1000 cp/mL	(-)	<1000 cp/mL
1	K0022	(-)	(1) <1000 cp/mL	1127	(2) ≥1000 cp/mL	(-)	<1000 cp/mL	3.05192	≥1000 cp/mL
15	K0348	(-)	(1) <1000 cp/mL	1191	(2) ≥1000 cp/mL	(-)	<1000 cp/mL	3.07591	≥1000 cp/mL
22	K0525	(-)	(1) <1000 cp/mL	1798	(2) ≥1000 cp/mL	(-)	<1000 cp/mL	3.25479	≥1000 cp/mL
Discordant samples on HIV-1 viral load between EDTA plasma and DBS
Number	Sample Number	EDTA plasma sample		DBS sample
		Titer value (cp/mL)	Viral Load category	Titer value (cp/mL)	Viral Load category
3	K0185	60115.1	(2) ≥1000 cp/mL	<839	(1) <1000 cp/mL	4.77898	≥1000 cp/mL	<839	<1000 cp/mL
32	K0733	27278.1	(2) ≥1000 cp/mL	(-)	(1) <1000 cp/mL	4.43581	≥1000 cp/mL	(-)	<1000 cp/mL
34	K0754	27066	(2) ≥1000 cp/mL	<839	(1) <1000 cp/mL	4.43242	≥1000 cp/mL	<839	<1000 cp/mL
18	K0351	16930	(2) ≥1000 cp/mL	<839	(1) <1000 cp/mL	4.22866	≥1000 cp/mL	<839	<1000 cp/mL
30	K0720	16183.7	(2) ≥1000 cp/mL	<839	(1) <1000 cp/mL	4.20908	≥1000 cp/mL	<839	<1000 cp/mL
26	K0513	11882	(2) ≥1000 cp/mL	869	(1) <1000 cp/mL	4.07489	≥1000 cp/mL	2.93902	<1000 cp/mL
25	K0509	10841.2	(2) ≥1000 cp/mL	(-)	(1) <1000 cp/mL	4.03508	≥1000 cp/mL	(-)	<1000 cp/mL
7	K0289	10392.8	(2) ≥1000 cp/mL	(-)	(1) <1000 cp/mL	4.01673	≥1000 cp/mL	(-)	<1000 cp/mL
40	K0974	10353.4	(2) ≥1000 cp/mL	974	(1) <1000 cp/mL	4.01508	≥1000 cp/mL	2.98856	<1000 cp/mL
29	K0718	9749.1	(2) ≥1000 cp/mL	(-)	(1) <1000 cp/mL	3.98896	≥1000 cp/mL	(-)	<1000 cp/mL
27	K0522	9644.58	(2) ≥1000 cp/mL	<839	(1) <1000 cp/mL	3.98428	≥1000 cp/mL	<839	<1000 cp/mL
15	K0319	9549.95	(2) ≥1000 cp/mL	<839	(1) <1000 cp/mL	3.98	≥1000 cp/mL	<839	<1000 cp/mL
42	K0985	8669.03	(2) ≥1000 cp/mL	<839	(1) <1000 cp/mL	3.93797	≥1000 cp/mL	<839	<1000 cp/mL
45	K0994	8049.37	(2) ≥1000 cp/mL	<839	(1) <1000 cp/mL	3.90576	≥1000 cp/mL	<839	<1000 cp/mL
4	K0189	7811.15	(2) ≥1000 cp/mL	<839	(1) <1000 cp/mL	3.89272	≥1000 cp/mL	<839	<1000 cp/mL
44	K0990	7446.87	(2) ≥1000 cp/mL	<839	(1) <1000 cp/mL	3.87197	≥1000 cp/mL	<839	<1000 cp/mL
9	K0256	7056.29	(2) ≥1000 cp/mL	(-)	(1) <1000 cp/mL	3.84858	≥1000 cp/mL	(-)	<1000 cp/mL
13	K0305	7003.83	(2) ≥1000 cp/mL	847	(1) <1000 cp/mL	3.84534	≥1000 cp/mL	2.92788	<1000 cp/mL
8	K0244	6942.72	(2) ≥1000 cp/mL	(-)	(1) <1000 cp/mL	3.84153	≥1000 cp/mL	(-)	<1000 cp/mL
23	K0492	6006.06	(2) ≥1000 cp/mL	954	(1) <1000 cp/mL	3.77859	≥1000 cp/mL	2.97955	<1000 cp/mL
37	K0961	5411.46	(2) ≥1000 cp/mL	(-)	(1) <1000 cp/mL	3.73331	≥1000 cp/mL	(-)	<1000 cp/mL
11	K0297	4951.57	(2) ≥1000 cp/mL	(-)	(1) <1000 cp/mL	3.69474	≥1000 cp/mL	(-)	<1000 cp/mL
39	K0972	3948.53	(2) ≥1000 cp/mL	(-)	(1) <1000 cp/mL	3.59644	≥1000 cp/mL	(-)	<1000 cp/mL
6	K0240	2712.99	(2) ≥1000 cp/mL	(-)	(1) <1000 cp/mL	3.43345	≥1000 cp/mL	(-)	<1000 cp/mL
22	K0486	2671.14	(2) ≥1000 cp/mL	<839	(1) <1000 cp/mL	3.4267	≥1000 cp/mL	<839	<1000 cp/mL
1	K0135	2504.9	(2) ≥1000 cp/mL	(-)	(1) <1000 cp/mL	3.39879	≥1000 cp/mL	(-)	<1000 cp/mL
10	K0267	2447.76	(2) ≥1000 cp/mL	(-)	(1) <1000 cp/mL	3.38877	≥1000 cp/mL	(-)	<1000 cp/mL
2	K0183	2351.32	(2) ≥1000 cp/mL	<839	(1) <1000 cp/mL	3.37131	≥1000 cp/mL	<839	<1000 cp/mL
12	K0303	2248.76	(2) ≥1000 cp/mL	(-)	(1) <1000 cp/mL	3.35194	≥1000 cp/mL	(-)	<1000 cp/mL
21	K0479	2212.53	(2) ≥1000 cp/mL	(-)	(1) <1000 cp/mL	3.34489	≥1000 cp/mL	(-)	<1000 cp/mL
46	K0997	2176.46	(2) ≥1000 cp/mL	<839	(1) <1000 cp/mL	3.33775	≥1000 cp/mL	<839	<1000 cp/mL
19	K0371	2120.28	(2) ≥1000 cp/mL	998	(1) <1000 cp/mL	3.32639	≥1000 cp/mL	2.99913	<1000 cp/mL
16	K0322	2041.89	(2) ≥1000 cp/mL	<839	(1) <1000 cp/mL	3.31003	≥1000 cp/mL	<839	<1000 cp/mL
38	K0969	1980.32	(2) ≥1000 cp/mL	<839	(1) <1000 cp/mL	3.29673	≥1000 cp/mL	<839	<1000 cp/mL
14	K0310	1952.76	(2) ≥1000 cp/mL	<839	(1) <1000 cp/mL	3.29065	≥1000 cp/mL	<839	<1000 cp/mL
24	K0505	1920.23	(2) ≥1000 cp/mL	(-)	(1) <1000 cp/mL	3.28335	≥1000 cp/mL	(-)	<1000 cp/mL
43	K0988	1917.6	(2) ≥1000 cp/mL	<839	(1) <1000 cp/mL	3.28276	≥1000 cp/mL	<839	<1000 cp/mL
35	K0900	1869.37	(2) ≥1000 cp/mL	<839	(1) <1000 cp/mL	3.2717	≥1000 cp/mL	<839	<1000 cp/mL
41	K0979	1725.74	(2) ≥1000 cp/mL	<839	(1) <1000 cp/mL	3.23698	≥1000 cp/mL	<839	<1000 cp/mL
31	K0725	1377.21	(2) ≥1000 cp/mL	<839	(1) <1000 cp/mL	3.139	≥1000 cp/mL	<839	<1000 cp/mL
36	K0929	1347.28	(2) ≥1000 cp/mL	(-)	(1) <1000 cp/mL	3.12946	≥1000 cp/mL	(-)	<1000 cp/mL
20	K0394	1290.74	(2) ≥1000 cp/mL	(-)	(1) <1000 cp/mL	3.11084	≥1000 cp/mL	(-)	<1000 cp/mL
5	K0205	1224.63	(2) ≥1000 cp/mL	(-)	(1) <1000 cp/mL	3.088	≥1000 cp/mL	(-)	<1000 cp/mL
33	K0742	1049.35	(2) ≥1000 cp/mL	<839	(1) <1000 cp/mL	3.02092	≥1000 cp/mL	<839	<1000 cp/mL
28	K0525	998.852	(1) <1000 cp/mL	1798	(2) ≥1000 cp/mL	2.9995	<1000 cp/mL	3.25479	≥1000 cp/mL
17	K0348	(-)	(1) <1000 cp/mL	1191	(2) ≥1000 cp/mL	(-)	<1000 cp/mL	3.07591	≥1000 cp/mL

## Sheet: Figure B
FIGURE B
	Viral load data points are colored according to the time from specimen collection to processing for viral load testing for DBS. There was no association between longer times and the magnitude of the difference in viral load between DBS and plasma, venous PSC or capillary PSC.
